# Supplementary material for: Inhibition of the MyD88 signaling pathway could upregulates Ghrelin expression to synergistically regulate hepatic Echinococcus multilocularis-infected progression
Source: Front Immunol. 2024 Dec 19;15:1512180. doi: 10.3389/fimmu.2024.1512180 (PMC11693510; doi:10.3389/fimmu.2024.1512180)
Supplement: Supplementary file 1 [file Table1.xlsx]

## Sheet: Fig.1
C
Ghrelin		GHSR		TLR4		MyD88		NF-κB p65		CD68		iNOS		Arg-1
DLT	CLT	DLT	CLT	DLT	CLT	DLT	CLT	DLT	CLT	DLT	CLT	DLT	CLT	DLT	CLT
0.157	0.129	0.092	3.825	0.501	3.744	0.255	0.773	0.082	11.625	0.047	8.923	0.591	1.108	0.813	10.356
0.038	0.1	0.095	6.548	0.826	0.773	0.151	7.744	0.812	0.53	0.99	4.426	0.93	0.064	0.826	18.908
0.049	0.785	0.024	8.775	0.979	1.188	0.618	1.757	0.546	5.155	0.046	3.436	0.641	0.342	0.396	12.094
0.006	0.785	0.003	8.221	0.125	0.245	0.81	0.384	0.321	5.094	0.239	1.461	0.405	0.705	0.666	4.603
0.072	0.402	0.087	10.124	0.071	3.871	0.86	0.188	0.352	1.095	0.909	2.737	0.086	2.137	0.837	5.124
0.024	0.292	0.027	9.275	0.502	8.698	0.795	8.698	0.882	0.379	0.054	5.651	0.026	0.694	0.432	9.485
0.046	3.735	0.225	6.134	0.394	2.934	0.763	0.678	0.998	0.363	0.277	11.823	0.577	0.379	0.369	7.704
0.687	5.407	0.947	6.355	0.395	7.877	0.159	3.522	0.063	2.012	0.067	4.021	0.148	0.021	0.972	6.141
0.053	0.37	0.991	3.173	0.375	2.943	0.093	7.877	0.061	3.296	0.897	5.913	0.142	0.358	0.079	10.37
1.081	0.607	0.521	15.475	0.91	2.812	0.285	2.368	0.672	0.756	0.039	5.233	0.937	3.897	0.102	7.849
1.601	2.461	0.66	7.838	0.357	8.624	0.273	11.06	0.926	5.692	0.7	9.108	0.913	9.139	0.51	3.294
0.148	1.891	0.573	4.039	0.785	3.016	0.862	5.948	0.336	2.64	0.813	9.489	0.326	0.484	0.647	14.018
0.023	1.729	0.318	5.174	0.854	7.021	0.77	0.749	0.646	0.709	0.681	6.627	0.119	0.015	0.802	16.88
0.06	0.406	0.628	7.453	0.505	0.792	0.89	2.41	0.542	0.727	0.232	5.839	0.215	0.911	0.144	8.204
0.048	0.82	0.639	7.72	0.843	0.207	0.488	0.207	0.365	5.594	0.044	9.199	0.265	3.664	0.589	6.609
1.803	0.446	0.275	6.51	0.498	6.843	0.347	5.159	0.668	2.644	0.596	3.825	0.02	0.138	0.514	11.998
0.21	0.416	0.589	13.224	0.994	1.578	0.354	0.792	0.776	0.523	0.804	3.251	0.764	0.233	0.238	4.059
0.613	0.535	0.492	9.09	0.976	4.323	0.579	1.578	0.062	5.492	0.928	6.753	0.811	0.653	0.791	8.024
0.023	0.29	0.333	9.95	0.967	5.006	0.215	6.994	0.532	7.224	0.456	2.438	0.82	3.317	0.315	12.362
0.004	0.028	0.496	12.573	0.55	7.347	0.555	4.615	0.244	4.694	0.356	11.493	0.696	0.316	0.684	8.032
E			F
HC	AE		HC	AE
2666.82	835.17		80.75	35.2
1456.13	619.46		56.5	22.55
1986.57	501.57		63.25	7.3
1391.89	1402.05		56	58.35
1401.38	728.63		54.45	29.55
1536.82	643.03		59.4	23.3
2146.37	1239.84		99.05	46.8
2080.44	1334.34		81.85	48.35
1169.74	280.85		36.6	3.85
1863.26	698.07		62.2	30.6
1547.91	1019.43		63.45	50.85
1623	1391.76		64.9	80.7
1445.86	971.34		55.65	40.25
812.05	919.26		37.05	37.65
636.87	460		33.85	10.1
1375.48	791.47		56.3	34.45
445.69	473.23		33.7	15.4
1178.4	1411.32		49.85	69.5
1253.68	1165.86		53.3	40.7
1954.96	1563.52		67.45	98.5

## Sheet: Fig.2
C
	Control group						E.m group
4	19.81	20.88	19.98	20.66	18.94	19.54	18.3	19.2	19.2	13.78	20.65	18.96
8	20.31	18.87	19.79	19.5	19.73	18.54	21.44	21.64	21.57	20.38	19.95	20.94
12	19.83	20.58	21.56	19.22	20.18	18.98	23.11	28.7	20.85	21.2	22.08	22.39
D
	Control group						E.m group
4	0.0555	0.0532	0.0511	0.0523	0.0523	0.0537	0.0475	0.0568	0.0573	0.066	0.062	0.0607
8	0.0438	0.0461	0.047	0.0564	0.0487	0.0453	0.0835	0.0693	0.159	0.1006	0.0792	0.1146
12	0.0403	0.0466	0.0468	0.0442	0.0431	0.0421	0.1004	0.2474	0.1439	0.1656	0.3016	0.0884
E
	Control group						E.m group
Serum	317.297	398.394	437.223	391.924	426.398	376.609	313.919	295.841	275.313	313.919	316.864	332.393
Stomach	4057.7	4137.8	3929.3	4664.07	4036.84	4117.53	8094.92	8379.63	8127.15	7821.04	7358.99	7223.5
Small intestine	3415.93	3447.01	3777.47	3502.85	3784.31	3689.37	5555.93	5142.68	5375.75	4947.36	5536.98	5806.24
Hypothalamus	1013.47	1215.07	903.152	663.77	665.89	1256.9	1583.51	1587.99	1623.71	1426.15	1430.55	1486.32
Pituitary	1236.93	1368.7	1230.35	1372.16	1430.21	1298.04	870.484	904.932	866.537	885.823	890.998	890.998
Liver	1392.21	1077.53	1556.07	1553.21	1382.13	1817.65	2572.24	3384.69	2965.8	2831.44	3041.65	3215.75
Spleen	4795.56	4928.8	4409.99	4326.09	4808.65	4237.86	3158.96	3227.17	3516.4	3408.77	3522.62	3985.75
Kindy	3581.04	2869.53	2869.53	3178.87	3152.95	3065.29	1726.82	1833.2	2286.39	2100.57	1959.24	2315.33
F
	Control group						E.m group
Serum	415.683	426.308	614.459	476.215	441.578	456.595	352.44	312.064	311.873	331.976	328.335	399.567
Stomach	8463.06	9011.34	9287.54	8997.63	9135.76	8874.06	6641.16	6926.49	7123	6352.08	7014.61	6897.56
Small intestine	5246.38	5254.46	6043.79	5844.54	5602.29	5942.47	7486.35	7718.92	8043.76	8255.07	7428.43	8053.91
Hypothalamus	812.447	874.135	839.075	793.024	810.514	726.308	1543.76	1199.97	1286.78	1228.6	1270.96	1325.81
Pituitary	345.147	501.765	427.612	448.549	448.549	392.914	1268.21	1170.86	1253.79	1045.35	1164.53	1106.23
Liver	1699.06	1589.68	1481.97	1466.96	1861.52	1702.46	3718.3	3444.58	4920.19	4288.7	3845.07	4081
Spleen	4257.81	4843.14	3648.25	4094.49	4389.66	4142.47	5892.13	6124.98	6963.07	5982.69	6523.92	6939.23
Kindy	2456.35	3106.03	2531.04	2202.2	2327.8	2482.78	2706.9	3325.09	2548.48	2580.78	3509.84	2778.68
G
	Control group						E.m group
Serum	501.337	494.432	549.312	424.57	461.457	384.779	296.875	317.699	267.718	190.778	311.792	293.878
Stomach	8368.47	8291.51	9752.01	9061.64	9849.12	8686.68	5948.81	5276.29	5276.29	6442.35	5340.3	5688.58
Small intestine	4379.46	4143.59	4058.07	3607.14	3862.91	3789.08	3373.93	3180.51	3434.66	3042.72	1052.53	2971.57
Hypothalamus	880.541	925.122	943.477	886.745	867.928	881.758	1003.84	1091.76	1003.84	1371.38	938.174	1052.41
Pituitary	1503.55	1609.52	1975.93	1720.97	1648.04	1544.62	1072.64	1123.85	1026.74	1340.35	1196.11	1056.13
Liver	1733.7	2146.39	2067.08	2092.22	1895.22	1912.01	4628.22	4301.53	4376.04	3682.4	4050.35	3582.5
Spleen	2169.83	2732.51	2104.16	2292.74	2017.85	2466.37	4477.74	4729.06	4952.3	5368	5514.07	5561.88
Kindy	2274.63	2279.11	2516.66	1834.11	2335.55	2003.96	3072.38	2941.16	3005.59	2513.13	3293.29	2766.39
H
	Control group						E.m group
Stomach	1	1	1	1	1	1	0.14	0.02	0.03	0.74	0.18	0.09
Liver	1	1	1	1	1	1	1.14	0.2	1.46	1.64	1.22	2.95
Spleen	1	1	1	1	1	1	244.23	402.93	439.16	346.68	332.94	279.74
I
	Control group						E.m group
Stomach	1	1	1	1	1	1	0.14	0.39	0.07	0.03	0.21	0.24
Liver	1	1	1	1	1	1	137.72	27.03	52.29	102.93	59.41	146.71
Spleen	1	1	1	1	1	1	17.13	20	9.18	33.66	7.25	1.99
J
	Control group						E.m group
Stomach	1	1	1	1	1	1	0.54	0.31	0.74	0.94	0.24	0.22
Liver	1	1	1	1	1	1	335.33	68.24	123.99	248.58	236.03	146.01
Spleen	1	1	1	1	1	1	2.97	2.12	1.05	5.74	13.73	10.54
K
	Control group						E.m group
Stomach	1	1	1	1	1	1	0.01	0.72	0.05	0.01	0.73	0.03
Liver	1	1	1	1	1	1	0.11	7.39	1.7	1.08	4.87	7.55
Spleen	1	1	1	1	1	1	122.96	12.96	35.89	31.47	193.48	40.76
L
	Control group						E.m group
Stomach	1	1	1	1	1	1	0.51	0.74	0.4	0.32	0.83	0.26
Liver	1	1	1	1	1	1	293.52	26.71	36.48	116.9	66.19	98.88
Spleen	1	1	1	1	1	1	2.61	1.32	1.87	1.23	1.91	1.67
M
	Control group						E.m group
Stomach	1	1	1	1	1	1	0.11	0.15	0.44	0.82	2.02	0.99
Liver	1	1	1	1	1	1	727.48	22.09	76.54	85.82	409.41	76.33
Spleen	1	1	1	1	1	1	2.39	1.14	1.13	14.37	1.86	5.63

## Sheet: Fig.3
C
	Control group						E.m group
Ghrelin	5.323	0.71	3.068	1.317	4.292	5.365	3.568	2.626	2.819	7.676	2.933	4.047
TLR4	0.058	0.225	0.375	0.661	0.562	0.385	2.512	4.683	1.039	3.503	1.383	3.479
MyD88	0.13	0.262	0.144	0.428	0.09	0.02	2.715	1.956	3.331	5.255	3.841	3.325
NF-κB p65	0.103	0.122	0.442	0.771	0.61	0.271	3.874	4.708	5.544	5.971	4.817	1.339
CD68	3.86	2.208	0.422	1.867	1.871	0.784	5.336	5.339	7.648	14.559	7.749	4.945
iNOS	0.104	0.62	0.052	0.453	1.063	0.35	3.333	3.098	2.406	5.229	2.132	2.914
Arg-1	0.107	0.448	0.261	0.319	0.249	0.241	3.885	4.494	4.39	6.05	2.511	3.006
D
	Control group						E.m group
Ghrelin	0.392	0.461	0.02	0.639	0.594	0.571	4.202	4.16	3.99	3.98	2.812	4.647
TLR4	0.034	0.239	0.19	0.349	0.025	0.071	3.293	4.365	5.404	3.916	4.057	4.146
MyD88	0.067	0.143	0.066	0.115	0.411	0.073	4.08	12.377	6.375	4.79	8.589	6.444
NF-κB p65	0.064	0.013	0.068	0.074	0.037	0.149	3.747	12.377	6.375	4.79	8.589	7.853
CD68	0.498	0.452	0.72	1.123	1.366	0.22	6.037	5.85	6.621	4.087	6.802	3.902
iNOS	0.46	1.063	0.294	1.071	0.532	0.319	3.463	3.488	7.106	3.222	4.313	5.838
Arg-1	0.16	0.643	0.164	0.631	0.162	0.064	6.364	3.274	6.299	5.785	4.718	2.594
E
	Control group						E.m group
Ghrelin	0.27	2.305	0.098	1.945	1.535	1.172	3.551	2.86	3.583	4.573	5.095	4.494
TLR4	0.413	0.037	0.643	0.614	0.631	0.841	4.308	1.596	4.217	4.806	3.686	2.842
MyD88	0.458	0.959	0.793	0.655	0.797	0.522	2.507	4.612	7.037	5.018	5.578	4.917
NF-κB p65	0.204	0.29	0.982	0.267	0.538	0.285	3.326	2.973	2.997	2.917	2.945	4.858
CD68	4.367	4.712	3.703	4.347	7.791	7.351	4.481	5.85	7.169	3.587	7.113	10.674
iNOS	1.326	1.097	1.308	1.745	0.6	0.651	3.705	5.668	4.251	7.651	2.943	2.894
Arg-1	1.035	0.597	0.98	0.814	1.434	1.766	6.393	6.168	4.791	8.016	5.886	7.851
H
	Pearson's correlation (R2)			Overlap coefficient (R)
Ghrelin+Myd88	0.4094			0.434
Ghrelin+NF-kB p65	0.8418			0.8489
I
	Pearson's correlation (R2)			Overlap coefficient (R)
Ghrelin+CD3	0.311			0.3562
Ghrelin+CD68	0.996			0.9963

## Sheet: Fig.4
B
	Control group						E.m group
IL-1β	24.25	21.14	30.57	19.86	17.74	26.3	36.79	37.84	40.52	42.66	47.11	46.38
TNF-α	66.59	58.74	42.38	60.07	49.14	52.37	146.5	134.98	163.22	150.87	181.14	154.66
IL-4	96.57	82.36	79.65	99.58	100.4	114.56	65.87	56.33	47.04	50.01	58.69	65.48
IL-10	8.54	8.82	9.13	8.36	8.71	7.96	6.75	7.23	7.41	7.76	6.92	6.64
C
	Control group						E.m group
IL-1β	26.71	30.44	31.35	27.94	26.52	25.93	50.68	59.14	63.28	63.37	64.58	69.48
TNF-α	80.42	74.63	81.15	86.59	87.64	79.15	203.57	180.46	171.12	153.48	196.71	196.6
IL-4	113.76	125.93	97.84	92.25	96.37	104.27	63.89	60.04	61.32	68.79	65.34	62.23
IL-10	9.02	9.35	9.14	8.76	8.24	8.96	6.01	5.84	5.52	4.96	4.34	4.62
D
	Control group						E.m group
IL-1β	36.52	32.74	30.19	28.76	27.75	23.26	115.67	103.58	127.46	96.85	137.56	124.09
TNF-α	65.43	59.12	67.86	72.24	63.04	65.59	274.06	215.98	302.63	315.57	298.64	251.02
IL-4	125.79	104.63	119.85	136.08	125.77	140.01	22.69	34.11	32.98	25.75	26.39	30.14
IL-10	9.46	10.25	8.67	9.53	9.42	9.18	2.48	1.69	2.24	2.33	1.57	1.86
E
	Control group						E.m group
IL-1β	49.014	61.026	50.154	58.228	57.138	55.512	97.384	100.468	97.354	104.126	98.274	107.31
TNF-α	93.604	91.244	60.224	93.746	98.332	80.136	459.41	504.902	415.122	359.41	500.214	627.096
IL-4	102.578	110.864	101.196	99.474	115.674	112.652	43.012	35.946	17.87	52.314	69.904	60.118
IL-10	6.25	7.412	7.824	7.26	8.19	6.68	5.86	6.41	5.832	6.3	6.436	6.706
F
	Control group						E.m group
IL-1β	73.952	61.408	81.174	56.716	65.194	71.258	123.068	108.2	132.486	134.882	94.456	141.68
TNF-α	107.784	116.206	107.156	95.374	141.05	125.778	219.804	239.904	319.226	357.66	271.804	233.878
IL-4	102.578	110.864	101.196	99.474	115.674	112.652	43.012	35.946	17.87	52.314	69.904	60.118
IL-10	7.468	9.34	7.524	8.464	7.356	7.782	4.752	4.28	1.862	5.44	5.212	1.712
G
	Control group						E.m group
IL-1β	66.314	90.944	84.624	72.364	82.046	80.296	184.116	176.646	129.63	138.52	153.016	164.17
TNF-α	124.614	132.714	109.226	164.018	120.45	122.162	574.906	598.208	625.318	550.872	532.178	645.148
IL-4	117.818	98.102	80.162	129.278	106.596	90.288	46.93	39.62	9.198	33.056	36.734	38.96
IL-10	6.49	4.722	5.07	5.956	5.554	6.246	2.472	3.638	1.998	2.222	1.598	2.634
H
	Control group						E.m group
GHSR	0.811567	0.587004	0.671864	0.822331	0.997479	0.629067	0.115243	0.431945	0.675021	1.51722	0.772552	0.553245
TLR4	0.0736447	0.179927	0.15677	0.249827	0.249938	0.270122	0.171188	0.133508	0.138923	0.099437	0.0200086	0.300577					Marker
MyD88	1.03034	0.544694	0.408693	0.867682	0.42478	0.385655	0.0876656	0.322555	0.119853	0.65373	0.669669	0.477311
NF-κB p65	1.2159	0.926517	0.847734	1.39897	1.00963	0.424035	0.52034	0.195243	1.02779	0.697689	0.831978	0.370085
iNOS	0.00232859	0.00120754	0.00261956	0.0359849	0.135919	0.058111	0.831825	0.884817	1.44459	0.00130645	0.0129309	1.5015
Arg-1	0.493748	0.633041	0.717864	0.677617	0.729009	0.661228	1.00277	1.16271	1.53958	1.209	1.0841	0.851927
I
	Control group						E.m group
GHSR	1.29984	1.28092	0.800489	1.30716	1.05517	1.04964	0.46642	0.537437	0.152579	0.517074	0.140346	0.202361
TLR4	0.281297	0.365239	0.238782	0.35261	0.277442	0.226211	0.105721	0.0665285	0.208535	0.152563	0.161878	0.0951395
MyD88	0.753661	1.02294	1.03164	1.39007	1.27588	1.18313	0.851833	0.491897	0.270751	0.143043	0.359002	0.198136
NF-κB p65	0.842265	0.669769	0.920907	1.11868	0.935126	0.917147	0.403814	0.331957	0.473903	0.871064	1.08146	0.364241
iNOS	0.0826753	0.0656176	0.0351869	0.0551465	0.0465613	0.0383493	0.37139	0.470117	1.09437	0.918742	0.0170476	1.03287
Arg-1	0.657244	0.372909	0.276285	0.572486	0.803291	0.900695	1.88127	2.43656	2.36647	1.8203	1.15774	0.820805
J
	Control group						E.m group
GHSR	1.01961	0.945238	1.05299	1.03144	1.01793	0.718178	0.65429	0.354784	0.0887293	0.892802	0.128019	0.151806
TLR4	0.0572906	0.0505594	0.192214	0.103585	0.108336	0.144288	0.129115	0.187421	0.13325	0.311904	0.196081	0.195625
MyD88	0.337035	0.457465	0.844262	0.440186	0.517307	0.454852	0.63974	0.767304	0.453097	0.881717	1.50064	1.18514
NF-κB p65	0.262881	0.208793	0.1318	0.2536	0.332808	0.811748	1.04502	1.02348	0.775348	1.07596	0.825663	0.620087
iNOS	0.00280484	0.00298453	0.00548041	0.00492744	0.00453964	0.00355873	0.92416	0.895948	0.68421	0.0921201	1.06133	1.06262
Arg-1	1.10683	1.25151	1.10507	1.0499	1.17302	1.17327	0.636219	0.286831	0.446311	0.558145	0.743558	0.591761
A WB picture
			β-actin-4weeks								β-actin-8weeks						β-actin-12weeks
			GHSR-4weeks								GHSR-8weeks						GHSR-12weeks
			TLR4-4weeks								TLR4-8weeks						TLR4-12weeks
			Myd88-4weeks								Myd88-8weeks						Myd88-12weeks
			NF-kB p65-4weeks								NF-kB p65-8weeks						NF-kB p65-12weeks
			iNOS-4weeks								iNOS-8weeks						iNOS-12weeks
			Arg-1-4weeks								Arg-1-8weeks						Arg-1-12weeks

## Sheet: Fig.5
D					F WB picture
Control	E.m	E.m+TJ-M2010-5
2.873	7.704	4.837			β-actin-1		β-actin-2		β-actin-3		β-actin-4		β-actin-5		β-actin-6
1.387	4.155	6.273
3.273	5.417	5.348
2.328	7.344	4.284
3.812	6.595	3.235
1.275	6.351	6.236
E
Control	E.m	E.m+TJ-M2010-5
2.186	6.82	6.438
1.217	7.273	4.438
2.63	6.297	5.287			Myd88-1		Myd88-2		Myd88-3		Myd88-4		Myd88-5		Myd88-6
3.263	4.487	6.475
1.347	5.387	3.385
G
Control	E.m	E.m+TJ-M2010-5
0.779204	1.01989	0.506788
0.837563	1.11008	0.765418
0.84048	1.06174	1.02994
0.724211	0.941717	0.577627
0.876358	1.13221	0.791403
0.786331	1.11445	0.927517
H
Control	E.m	E.m+TJ-M2010-5
0.71	3.51	1.57
1.38	1.02	1.475
0.665	3.415	0.735
0.155	3.585	0.625
1.185	4.055	1.97
1.12	4.76	1.155
I
Control	E.m	E.m+TJ-M2010-5
0.359	1.429	1.052
0.935	1.465	1.053
1.595	1.505	0.661
1.057	1.565	1.303
0.614	1.776	1.339
0.425	1.02	0.886

## Sheet: Fig.6
A
	Control group						E.m group						E.m+TJ-M2010-5
Ghrelin	592.067	719.018	602.967	270.117	346.126	589.997	164.328	243.17	227.544	249.378	123.695	103.554	372.927	377.762	366.526	614.487	591.257	720.171
GHSR	401.63	307.785	160.61	360.675	300.385	381.69	297.435	298.315	151.63	149.42	221.29	352.29	184.4	306.025	256.235	243.81	257.48	301.61
IGF-1	6.08	9.13	7.51	4.91	5.55	7.66	5.05	2.74	4.24	3.87	2.76	2.84	8.01	4.38	4.89	4.96	5.07	4.66
IGF-1R	3.96	2.545	3.375	5.58	2.81	3.05	1.99	1.655	3.01	2.43	1.47	1.75	2.14	1.72	1.9	2.27	2.66	2.745
B
	Control group						E.m group						E.m+TJ-M2010-5
Ghrelin	114.682	250.049	161.537	96.375	327.35	86.436	288.083	173.651	191.411	158.608	113.075	306.968	337.149	339.149	528.8	452.864	237.826	503.427
GHSR	340.635	326.41	423.285	454.075	491.73	407.435	331.635	360.055	402.215	409.18	489.81	468.95	444.905	403.95	446.73	371.625	428.445	401.235
IGF-1	11.35	12.4	12.41	12.64	12.74	13.96	15.14	13.55	14.03	14.85	14.22	16.44	15.68	14.34	12.11	12.24	12.78	12.95
IGF-1R	1.777	0.927	2.011	1.685	2.081	1.847	1.101	0.714	0.942	0.776	0.865	1.022	0.892	1.201	1.468	0.768	1.251	1.337
D
	Control group						E.m group						E.m+TJ-M2010-5
Ghrelin	3.71	2.602	1.45	2.138	1.025	1.45	8.725	7.799	5.313	6.847	6.339	4.439	6.422	7.044	8.337	9.956	8.644	8.948
GHSR	1.343	2.299	1.19	3.987	1.983	1.324	3.852	6.092	5.656	7.172	4.156	6.157	8.791	6.718	5.748	6.097	7.214	5.722
IGF-1	1.64	1.04	2.328	3.173	1.153	1.396	3.079	4.129	5.561	4.014	3.889	6.939	7.067	5.913	8.65	6.731	4.561	8.407
IGF-1R	2.457	3.294	1.8347	2.374	3.837	2.384	5.384	5.827	4.384	6.387	5.287	5.993	10.347	7.8748	8.834	6.843	7.837	9.485
E
	Control group						E.m group						E.m+TJ-M2010-5
IL-2	156.37	175.02	98.65	245.32	117.74	103.27	572.68	656.91	145.69	328.54	493.68	420.86	336.58	302.76	417.62	116.58	285.63	357.66
INF-Γ	163.84	241.15	136.85	714.9	394.36	287.42	745.62	354.29	695.87	731.15	678.54	436.51	400.27	316.95	338.46	268.44	380.73	291.47
IL-4	515.72	165.71	220.36	238.45	267.46	302.27	210.67	269.85	456.87	208.66	188.71	321.14	612.57	440.68	406.82	621.44	389.56	374.51
IL-10	3.06	0.62	0.805	1.525	1.405	1.275	1.58	1.85	1.04	1.455	2.03	1.935	3.195	4.375	4.66	5.28	3.955	3.23
F
	Control group						E.m group						E.m+TJ-M2010-5
IL-2	206.371	91.265	111.326	82.451	61.387	106.329	91.74	356.412	408.792	367.452	299.78	415.746	228.647	206.325	186.476	238.942	246.536	111.899
INF-Γ	249.862	274.411	274.411	277.446	203.671	246.869	356.096	291.338	240.691	248.924	208.393	250.976	179.67	194.639	257.118	209.446	155.77	188.245
IL-4	109.303	123.462	114.572	129.915	110.597	116.284	81.191	86.657	115.4	113.643	90.631	88.636	120.746	224.374	305.883	327.592	194.666	221.648
IL-10	2.244	1.962	2.204	2.104	2.635	2.075	0.906	0.866	1.022	1.976	1.445	0.569	2.047	1.257	1.336	1.709	1.934	1.556

## Sheet: Fig.7
A			B			C			D			E
HC	AE		HC	AE		Ghrelin	MAO		Ghrelin	PH		Control	E.m	E.m+TJ-M2010-5
321.645	349.27		628.185	761.765		2666.82	321.645		2666.82	628.185		2.63	3.73	3.185
506.97	526.645		802.06	832.15		1456.13	506.97		1456.13	802.06		2.425	4.01	3.325
184.57	77.125		382.035	268.455		1986.57	184.57		1986.57	382.035		2.31	4.955	3.64
797.965	457.735		589.31	355.325		1391.89	797.965		1391.89	589.31		1.855	4.32	3.185
163.295	211.475		346.76	851.485		1401.38	163.295		1401.38	346.76		2.595	4.565	4.21
169.68	578.175		357.245	728.255		1536.82	169.68		1536.82	357.245		2.79	5.16	4.165
374.775	495.37		334.255	316.64		2146.37	374.775		2146.37	334.255
585.215	146.11		469.37	326.3		2080.44	585.215		2080.44	469.37		F
429.835	438.475		352.075	648.805		1169.74	429.835		1169.74	352.075		Control	E.m	E.m+TJ-M2010-5
216.59	201.445		469.005	953.855		1863.26	216.59		1863.26	469.005		108.465	99.485	99.715
145.515	526.71		298.625	326.3		1547.91	145.515		1547.91	298.625		91.205	152.53	118
142.56	180.83		330.205	767.41		1623	142.56		1623	330.205		89.395	168.465	110.875
188.935	388.265		374.43	336.035		1445.86	188.935		1445.86	374.43		107.99	192.345	128.705
1395.53	146.71		526.97	904.76		812.05	1395.53		812.05	526.97		97.66	120.015	123.21
357.05	552.705		724.92	942.515		636.87	357.05		636.87	724.92		114.525	130.085	126.755
569.795	466.32		2102.71	451.965		1375.48	569.795		1375.48	2102.71
215.125	631.115		463.29	1052.37		445.69	215.125		445.69	463.29		G			H
177.51	431.695		402.87	482.795		1178.4	177.51		1178.4	402.87		Ghrelin	MAO		Ghrelin	PH
191.675	311.74		412.315	442.815		1253.68	191.675		1253.68	412.315		592.067	2.63		592.067	108.465
175.535	294.955		376.335	456.245		1954.96	175.535		1954.96	376.335		719.018	2.425		719.018	91.205
						835.17	349.27		835.17	761.765		602.967	2.31		602.967	89.395
						619.46	526.645		619.46	832.15		270.117	1.855		270.117	107.99
						501.57	77.125		501.57	268.455		346.126	2.595		346.126	97.66
						1402.05	457.735		1402.05	355.325		589.997	2.79		589.997	114.525
						728.63	211.475		728.63	851.485		164.328	3.73		164.328	99.485
						643.03	578.175		643.03	728.255		243.17	4.01		243.17	152.53
						1239.84	495.37		1239.84	316.64		227.544	4.955		227.544	168.465
						1334.34	146.11		1334.34	326.3		249.378	4.32		249.378	192.345
						280.85	438.475		280.85	648.805		123.695	4.565		123.695	120.015
						698.07	201.445		698.07	953.855		103.554	5.16		103.554	130.085
						1019.43	526.71		1019.43	326.3		372.927	3.185		372.927	99.715
						1391.76	180.83		1391.76	767.41		377.762	3.325		377.762	118
						971.34	388.265		971.34	336.035		366.526	3.64		366.526	110.875
						919.26	146.71		919.26	904.76		614.487	3.185		614.487	128.705
						460	552.705		460	942.515		591.257	4.21		591.257	123.21
						791.47	466.32		791.47	451.965		720.171	4.165		720.171	126.755
						473.23	631.115		473.23	1052.37
						1411.32	431.695		1411.32	482.795
						1165.86	311.74		1165.86	442.815
						1563.52	294.955		1563.52	456.245
